# Supplementary material for: Clinical, Biological, and Treatment-Related Predictors of Central Nervous System Relapse in Diffuse Large B-Cell Lymphoma: A Retrospective Cohort Study
Source: J Clin Med. 2026 Apr 9;15(8):2866. doi: 10.3390/jcm15082866 (PMC13116589; doi:10.3390/jcm15082866)
Supplement: Supplementary file 1 [file jcm-15-02866-s001.zip]

Archive with 1 entries (1 files):
- jcm-4187929-supplementary.pdf
